# Supplementary material for: Antibodies directed against extracellular loops of FadL orthologs disrupt outer membrane integrity and neutralize infectivity of Treponema pallidum, the syphilis spirochete
Source: Front Immunol. 2026 Jan 2;16:1724458. doi: 10.3389/fimmu.2025.1724458 (PMC12808356; doi:10.3389/fimmu.2025.1724458)
Supplement: Supplementary file 2 [file Table1.xlsx]

## Sheet: Supplementary Table 1
Supplementary Table 1. Statistical analysis of iMFI in PI⁺/GFP⁺ TPA populations after 7 days of antibody co-culture
	TpCM-2 medium	NRS	⍺-TP0751	IRS	⍺-BamA ECL4	⍺-TP0856 ECL2	⍺-TP0856 ECL4	⍺-TP0858 ECL2	⍺-TP0858 ECL4
TpCM-2 medium
NRS	ns
⍺-TP0751	ns	ns
IRS Nic-1	<0.0001	<0.0001	<0.0001
⍺-BamA ECL4	<0.0001	<0.0001	<0.0001	<0.0001
⍺-TP0856 ECL2	ns	ns	ns	<0.0001	<0.0001
⍺-TP0856 ECL4	ns	ns	ns	<0.0001	<0.0001	ns
⍺-TP0858 ECL2	<0.0001	<0.0001	<0.0001	ns	<0.0001	<0.0001	<0.0001
⍺-TP0858 ECL4	ns	<0.0001	<0.0001	0.0001	<0.0001	<0.0001	<0.0001	<0.0001
⍺-TP0865 ECL3	<0.0001	<0.0001	<0.0001	0.0015	<0.0001	<0.0001	<0.0001	<0.0001	ns
One-Way ANOVA with Bonferroni Correction
ns=not significant

## Sheet: Supplementary Table 2A_B
Supplementary Table 2a. Statistical analysis of iMFI in PI⁺/GFP⁺ TPA populations after 7 days of antibody co-culture prior to evaluation of metabolic activity.
	TpCM-2 medium	NRS	⍺-TP0751	IRS Nic-1	⍺-BamA ECL4	⍺-TP0856 ECL2	⍺-TP0856 ECL4	⍺-TP0858 ECL2	⍺-TP0858 ECL4
TpCM-2 medium
NRS	ns
⍺-TP0751	ns	ns
IRS Nic-1	<0.0001	<0.0001	<0.0001
⍺-BamA ECL4	<0.0001	<0.0001	<0.0001	<0.0001
⍺-TP0856 ECL2	0.0467	0.039	0.45	<0.0001	<0.0001
⍺-TP0856 ECL4	0.0174	0.0145	0.0168	<0.0001	<0.0001	ns
⍺-TP0858 ECL2	<0.0001	<0.0001	<0.0001	<0.0001	<0.0001	<0.0001	<0.0001
⍺-TP0858 ECL4	<0.0001	<0.0001	<0.0001	<0.0001	<0.0001	<0.0001	<0.0001	<0.0001
⍺-TP0865 ECL3	<0.0001	<0.0001	<0.0001	<0.0001	<0.0001	<0.0001	<0.0001	ns	<0.0001
One-Way ANOVA with Bonferroni Correction
ns=not significant
Supplementary Table 2b. Statistical analysis of GFP⁺ TPA metabolic activity based on resorufin fluorescence in the alamarBlue assay
	TpCM-2 medium	NRS	⍺-TP0751	IRS Nic-1	⍺-BamA ECL4	⍺-TP0856 ECL2	⍺-TP0856 ECL4	⍺-TP0858 ECL2	⍺-TP0858 ECL4
TpCM-2 medium
NRS	ns
⍺-TP0751	ns	ns
IRS Nic-1	0.0006	0.0001	0.0032
⍺-BamA ECL4	<0.0001	<0.0001	<0.0001	ns
⍺-TP0856 ECL2	ns	ns	ns	0.0003	<0.0001
⍺-TP0856 ECL4	ns	ns	ns	0.0048	<0.0001	ns
⍺-TP0858 ECL2	<0.0001	<0.0001	<0.0001	ns	ns	<0.0001	<0.0001
⍺-TP0858 ECL4	<0.0001	<0.0001	<0.0001	0.0002	ns	<0.0001	<0.0001	0.0075
⍺-TP0865 ECL3	<0.0001	<0.0001	<0.0001	0.0076	ns	<0.0001	<0.0001	ns	ns
Two-way ANOVA with Tukey Correction
ns=not significant

## Sheet: Supplementary Table 3A-I
Supplementary Table 3a. Statistical analysis of GFP⁺ TPA growth at end of P1 (day 7)
	TpCM-2 medium	NRS	⍺-TP0751	IRS Nic-1	⍺-BamA ECL4	⍺-TP0856 ECL2	⍺-TP0856 ECL4	⍺-TP0858 ECL2	⍺-TP0858 ECL4
TpCM-2 medium
NRS	ns
⍺-TP0751	ns	ns
IRS Nic-1	<0.0001	<0.0001	<0.0001
⍺-BamA ECL4	<0.0001	<0.0001	<0.0001	ns
⍺-TP0856 ECL2	0.0006	0.0061	ns	<0.0001	<0.0001
⍺-TP0856 ECL4	<0.0001	0.0001	0.0013	<0.0001	<0.0001	ns
⍺-TP0858 ECL2	<0.0001	<0.0001	<0.0001	ns	ns	<0.0001	<0.0001
⍺-TP0858 ECL4	<0.0001	<0.0001	<0.0001	ns	ns	<0.0001	<0.0001	ns
⍺-TP0865 ECL3	<0.0001	<0.0001	<0.0001	ns	ns	<0.0001	<0.0001	ns	ns
One-way ANOVA with Tukey Correction
ns=not significant
Supplementary Table 3b. Statistical analysis of iMFI of PI⁺/GFP⁺ TPA populations at end of P1 during the longitudinal assessment of antibody-mediated membrane disruption
	TpCM-2 medium	NRS	⍺-TP0751	IRS Nic-1	⍺-BamA ECL4	⍺-TP0856 ECL2	⍺-TP0856 ECL4	⍺-TP0858 ECL2	⍺-TP0858 ECL4
TpCM-2 medium
NRS	ns
⍺-TP0751	ns	ns
IRS Nic-1	<0.0001	<0.0001	<0.0001
⍺-BamA ECL4	<0.0001	<0.0001	<0.0001	0.0002
⍺-TP0856 ECL2	ns	ns	ns	<0.0001	<0.0001
⍺-TP0856 ECL4	ns	ns	ns	<0.0001	<0.0001	ns
⍺-TP0858 ECL2	<0.0001	<0.0001	<0.0001	<0.0001	ns	<0.0001	<0.0001
⍺-TP0858 ECL4	0.0084	0.0094	0.0085	<0.0001	<0.0001	0.0009	0.0083	0.0001
⍺-TP0865 ECL3	0.0005	0.0005	0.0005	<0.0001	0.0005	0.0005	0.0005	0.0026	ns
One-way ANOVA with Tukey Correction
ns=not significant
Supplementary Table 3c. Statistical analysis of GFP⁺ TPA growth at the end of P1 vs. P2 and P3.
TpCM-2 medium	<0.0001
NRS	<0.0001
⍺-TP0751	<0.0001
IRS Nic-1	ns
⍺-BamA ECL4	ns
⍺-TP0856 ECL2	<0.0001
⍺-TP0856 ECL4	<0.0001
⍺-TP0858 ECL2	ns
⍺-TP0858 ECL4	ns
⍺-TP0865 ECL3	ns
One-Way ANOVA with Bonferroni Correction
ns=not significant
Supplementary Table 3d. Statistical analysis of GFP⁺ TPA growth at end of P2 (day 14)
	TpCM-2 medium	NRS	⍺-TP0751	IRS Nic-1	⍺-BamA ECL4	⍺-TP0856 ECL2	⍺-TP0856 ECL4	⍺-TP0858 ECL2	⍺-TP0858 ECL4
TpCM-2 medium
NRS	ns
⍺-TP0751	ns	ns
IRS Nic-1	<0.0001	<0.0001	<0.0001
⍺-BamA ECL4	<0.0001	<0.0001	<0.0001	ns
⍺-TP0856 ECL2	<0.0001	<0.0001	<0.0001	0.0006	0.0005
⍺-TP0856 ECL4	<0.0001	<0.0001	<0.0001	0.0002	0.0002	ns
⍺-TP0858 ECL2	<0.0001	<0.0001	<0.0001	ns	ns	<0.0001	<0.0001
⍺-TP0858 ECL4	<0.0001	<0.0001	<0.0001	ns	ns	<0.0001	<0.0001	ns
⍺-TP0865 ECL3	<0.0001	<0.0001	<0.0001	ns	ns	0.0001	<0.0001	ns	ns
One-way ANOVA with Tukey Correction
ns=not significant
Supplementary Table 3e. Statistical analysis of iMFI of PI⁺/GFP⁺ TPA populations at end of P2
	TpCM-2 medium	NRS	⍺-TP0751	IRS Nic-1	⍺-BamA ECL4	⍺-TP0856 ECL2	⍺-TP0856 ECL4	⍺-TP0858 ECL2	⍺-TP0858 ECL4
TpCM-2 medium
NRS	ns
⍺-TP0751	ns	ns
IRS Nic-1	<0.0001	<0.0001	<0.0001
⍺-BamA ECL4	<0.0001	<0.0001	<0.0001	<0.0001
⍺-TP0856 ECL2	0.0005	0.001	0.0004	<0.0001	<0.0001
⍺-TP0856 ECL4	0.008	0.014	0.006	<0.0001	<0.0001	ns
⍺-TP0858 ECL2	<0.0001	<0.0001	<0.0001	ns	<0.0001	<0.0001	<0.0001
⍺-TP0858 ECL4	<0.0001	<0.0001	<0.0001	<0.0001	<0.0001	<0.0001	<0.0001	<0.0001
⍺-TP0865 ECL3	<0.0001	<0.0001	<0.0001	<0.0001	<0.0001	<0.0001	<0.0001	<0.0001	0.0001
One-way ANOVA with Tukey Correction
ns=not significant
Supplementary Table 3f. Statistical analysis of GFP⁺ TPA growth at the end of P1 vs. P2
TpCM-2 medium	ns
NRS	ns
⍺-TP0751	ns
IRS Nic-1	<0.0001
⍺-BamA ECL4	<0.0001
⍺-TP0856 ECL2	<0.0001
⍺-TP0856 ECL4	<0.0001
⍺-TP0858 ECL2	<0.0001
⍺-TP0858 ECL4	<0.0001
⍺-TP0865 ECL3	<0.0001
One-Way ANOVA with Bonferroni Correction
ns=not significant
Supplementary Table 3g. Statistical analysis of GFP⁺ TPA growth at end of P3 (day 21)
	TpCM-2 medium	NRS	⍺-TP0751	IRS Nic-1	⍺-BamA ECL4	⍺-TP0856 ECL2	⍺-TP0856 ECL4	⍺-TP0858 ECL2	⍺-TP0858 ECL4
TpCM-2 medium
NRS	ns
⍺-TP0751	ns	ns
IRS Nic-1	<0.0001	<0.0001	<0.0001
⍺-BamA ECL4	<0.0001	<0.0001	<0.0001	ns
⍺-TP0856 ECL2	ns	ns	ns	<0.0001	<0.0001
⍺-TP0856 ECL4	ns	ns	ns	<0.0001	<0.0001	ns
⍺-TP0858 ECL2	<0.0001	<0.0001	<0.0001	ns	ns	<0.0001	<0.0001
⍺-TP0858 ECL4	<0.0001	<0.0001	<0.0001	ns	ns	<0.0001	<0.0001	ns
⍺-TP0865 ECL3	<0.0001	<0.0001	<0.0001	ns	ns	0.0001	<0.0001	ns	ns
One-way ANOVA with Tukey Correction
ns=not significant
Supplementary Table 3h. Statistical analysis of iMFI of PI⁺/GFP⁺ TPA populations at end of P3
	TpCM-2 medium	NRS	⍺-TP0751	IRS Nic-1	⍺-BamA ECL4	⍺-TP0856 ECL2	⍺-TP0856 ECL4	⍺-TP0858 ECL2	⍺-TP0858 ECL4
TpCM-2 medium
NRS	ns
⍺-TP0751	ns	ns
IRS Nic-1	<0.0001	<0.0001	<0.0001
⍺-BamA ECL4	<0.0001	<0.0001	<0.0001	ns
⍺-TP0856 ECL2	ns	ns	ns	<0.0001	<0.0001
⍺-TP0856 ECL4	ns	ns	ns	<0.0001	<0.0001	ns
⍺-TP0858 ECL2	<0.0001	<0.0001	<0.0001	<0.0001	0.0024	<0.0001	<0.0001
⍺-TP0858 ECL4	<0.0001	<0.0001	<0.0001	<0.0001	0.0002	<0.0001	<0.0001	ns
⍺-TP0865 ECL3	<0.0001	<0.0001	<0.0001	<0.0001	<0.0001	<0.0001	<0.0001	0.0012	0.0182
One-way ANOVA with Tukey Correction
ns=not significant
Supplementary Table 3i. Statistical analysis of GFP⁺ TPA growth at the end of P2 vs. P3
TpCM-2 medium	ns
NRS	ns
⍺-TP0751	ns
IRS Nic-1	<0.0001
⍺-BamA ECL4	<0.0001
⍺-TP0856 ECL2	ns
⍺-TP0856 ECL4	ns
⍺-TP0858 ECL2	ns
⍺-TP0858 ECL4	<0.0001
⍺-TP0865 ECL3	0.0068
One-Way ANOVA with Bonferroni Correction
ns=not significant

## Sheet: Supplementary Table 4
Supplementary Table 4. Statistical analysis of lesion circumference across treatment groups from day 10 to day 31 post-intradermal infection in rabbits
	Days post intradermal infection
	10	11	12	13	14	17	18	19	20	21	24	25	26	27	28	31
TpCM-2 vs. NRS vs.TP0751 (Negative Controls)	ns	ns	ns	ns	ns	ns	ns	ns	ns	ns	ns	ns	ns	ns	ns	ns
Negative Controls vs. IRS	ns	ns	ns	ns	ns	0.0395	0.0111	0.0253	0.0046	0.0154	0.0279	0.0442	0.0213	0.037	0.0192	<0.0001
Negative Controls vs. BamA ECL4	ns	ns	ns	ns	0.0159	0.0395	0.0111	0.0253	0.0046	0.0154	0.0279	0.0442	0.0213	0.037	0.0192	<0.0001
Negative Controls vs. TP0856 ECL2s	ns	ns	ns	ns	ns	ns	ns	ns	ns	ns	ns	ns	ns	ns	ns	ns
Negative Controls vs. TP0858 ECL2	ns	ns	ns	ns	0.0159	0.0395	0.0111	0.0253	0.0046	0.0154	0.0279	0.0442	0.0213	0.037	0.0192	<0.0001
Negative Controls vs. TP0858 ECL4	ns	ns	0.0391	ns	0.0159	0.0395	0.0111	0.0253	0.0046	0.0154	0.0279	0.0442	0.0213	0.037	0.0192	<0.0001
Negative Controls vs. TP0865 ECL3	ns	ns	ns	ns	0.0159	0.0395	0.0111	0.0253	0.0046	0.0154	0.0279	0.0442	0.0213	0.037	0.0192	<0.0001
TP0856 ECL2 vs. TP0856 ECL4	ns	ns	ns	ns	ns	ns	ns	ns	ns	ns	ns	ns	ns	ns	ns	ns
TP0856 ECLs vs. TP0858 ECLs and TP0865 ECL3	ns	ns	ns	0.0265	0.0388	0.0145	0.0049	<0.0001
TP0858 ECL2 . vs. TP0858 ECL4. vs. TP0865 ECL3	ns	ns	ns	ns	ns	ns	ns	ns	ns	ns	ns	ns	ns	ns	ns	ns
ns=not significant
